# Supplementary material for: The Mediating Role of Inner Strength in the Relationship Between Illness Perception and Self-Management in Older Adults with Advanced Lung Cancer: A Cross-Sectional Study
Source: Healthcare (Basel). 2026 May 7;14(10):1257. doi: 10.3390/healthcare14101257 (PMC13205715; doi:10.3390/healthcare14101257)
Supplement: Supplementary file 1 [file healthcare-14-01257-s001.zip]

Archive with 1 entries (1 files):
- healthcare-4157478-supplementary.pdf
